# Supplementary material for: mRNA Capture Sequencing and RT-qPCR for the Detection of Pathognomonic, Novel, and Secondary Fusion Transcripts in FFPE Tissue: A Sarcoma Showcase
Source: Int J Mol Sci. 2022 Sep 20;23(19):11007. doi: 10.3390/ijms231911007 (PMC9569610; doi:10.3390/ijms231911007)
Supplement: Supplementary file 1 [file ijms-23-11007-s001.zip › Table S1.xlsx]

## Sheet: A. Statistics cohort I
Supplemental table S1. mRNA capture sequencing of FFPE sarcomas. DV200 values, mapping and fusion statistics of cohort I (n = 6; A.) and cohort II (n = 17; B.). Given are the total read number, number and percentage of uniquely mapped, multi-mapped and duplicate reads, and number of detected fusions.
patient	type	DV200	mapping statistics							fusion statistics
			number of input reads	uniquely mapped reads	percentage of uniquely mapped reads	multi-mapped reads	percentage of multi-mapped reads	duplicate reads	percentage of duplicate reads	fusion genes	fusion transcripts
P15	normal	14.5% (too degraded)	3773285	3447423	91.36	117107	3.1	1662003	48.21	0	0
P14	normal	24.9% (too degraded)	3778853	3402357	90.04	156729	4.15	1887968	55.49	0	0
P12	normal	46.1% (low quality)	3028559	2788282	92.07	105142	3.47	1743792	62.54	0	0
P11	normal	26.7% (too degraded)	2801395	2517669	89.87	127762	4.56	1747263	69.4	2	2
P13	normal	15.1% (too degraded)	3439951	3153344	91.67	137691	4	2564615	81.33	1	1
P15	tumor	51.3% (medium quality)	3258396	2998047	92.01	141946	4.36	746214	24.89	1	1
P14	tumor	35.8% (low quality)	3747052	3344823	89.27	128106	3.42	1574743	47.08	2	2
P12	tumor	51.8% (medium quality)	3075722	2837511	92.26	154440	5.02	736902	25.97	2	3
P11	tumor	54.1% (medium quality)	2668146	2521243	94.49	80488	3.02	1104053	43.79	2	2
P16	tumor	45.5% (low quality)	2637491	2480668	94.05	82173	3.12	1203621	48.52	2	2
P13	tumor	56% (medium quality)	2288706	2144348	93.69	96645	4.22	506495	23.62	1	1

## Sheet: B. Statistics cohort II
patient	type	DV200	mapping statistics							fusion statistics
			number of input reads	uniquely mapped reads	percentage of uniquely mapped reads	multi-mapped reads	percentage of multi-mapped reads	duplicate reads	percentage of duplicate reads	fusion genes	fusion transcripts
P17	alveolar rhabdomyosarcoma	48.3% (low quality)	24252530	17891296	73.77	4804415	19.81	3907460	21.84	36	58
P18	alveolar rhabdomyosarcoma	24.2% (too degraded)	23669117	17582558	74.28	4259473	18	4467728	25.41	29	57
P19	alveolar rhabdomyosarcoma	54.6% (medium quality)	27247781	20614167	75.65	4976731	18.26	5802889	28.15	25	43
P20	alveolar rhabdomyosarcoma	59.8% (medium quality)	24303709	18472958	76.01	4592875	18.9	4692132	25.4	30	56
P21	alveolar rhabdomyosarcoma	25.7% (too degraded)	24880065	19777419	79.49	3208374	12.9	11803164	59.68	8	11
P22	alveolar rhabdomyosarcoma	27.1%(too degraded)	23191115	17675699	76.22	3693223	15.93	6464004	36.57	19	27
P23	alveolar rhabdomyosarcoma	31.4% (low quality)	25630987	18512177	72.23	4829877	18.84	8735897	47.19	16	35
P24	alveolar rhabdomyosarcoma	10.2% (too degraded)	28760331	19914559	69.24	4550175	15.82	14537629	73	6	7
P25	alveolar rhabdomyosarcoma	28.2% (too degraded)	25800361	18832810	72.99	5102316	19.78	5937985	31.53	29	58
P26	undifferentiated round cell sarcoma	55.0% (medium quality)	28568020	22414225	78.46	4368661	15.29	6829615	30.47	36	81
P27	undifferentiated round cell sarcoma	35.7% (low quality)	28739150	21846511	76.02	5015984	17.45	6577985	30.11	34	66
P28	undifferentiated round cell sarcoma	67.8%(medium quality)	24863986	18512302	74.45	4953484	19.92	4683613	25.3	30	51
P29	undifferentiated round cell sarcoma	28.1% (too degraded)	28086040	21344451	76	4783503	17.03	7131182	33.41	33	66
P30	undifferentiated round cell sarcoma	16.3% (too degraded)	30070019	23211375	77.19	4519532	15.03	11849407	51.05	15	24
P31	undifferentiated round cell sarcoma	15.4% (too degraded)	30100167	21602819	71.77	4883416	16.22	16042254	74.26	8	10
P32	undifferentiated round cell sarcoma	27.4% (too degraded)	27603570	20217802	73.24	5031621	18.23	9247623	45.74	16	35
P33	undifferentiated round cell sarcoma	75.5% (high quality)	32849389	25928668	78.93	5233080	15.93	6967034	26.87	27	73
