# Supplementary material for: mRNA Capture Sequencing and RT-qPCR for the Detection of Pathognomonic, Novel, and Secondary Fusion Transcripts in FFPE Tissue: A Sarcoma Showcase
Source: Int J Mol Sci. 2022 Sep 20;23(19):11007. doi: 10.3390/ijms231911007 (PMC9569610; doi:10.3390/ijms231911007)
Supplement: Supplementary file 1 [file ijms-23-11007-s001.zip › Table S4.xlsx]

## Sheet: diagnostic workup
Supplemental table S4. Pathognomonic fusions that were not detected during the diagnostic workup of the patients in cohort II. For each patient with a pathognomonic fusion transcript detected by mRNA capture sequencing, the patient sex and age, primary tumor site, tumor histomorphology and immunohistochemistry, and FISH results are shown.
patient	diagnostic workup					pathognomonic fusion detected by RNA capture sequencing
	clinic	histomorphology	immunohistochemistrya	FISH	diagnosis	5’ partner (breakpoint)	3’ partner (breakpoint)
P18	female, 20 y, primary tumor in maxillary sinus	undifferentiated ‘small blue round cell’ morphology	desmin +, myogenin +	FOXO1: no rearrangement (split signals in 0% of tumor cells)b	alveolar rhabdomyosarcoma (solid variant)	PAX3 (chr2:222220140:-; end of exon)	FOXO1 (chr13:40560860:-; start of exon)
P25	female, 24 y, primary soft tissue tumor in left foot	undifferentiated ‘small blue round cell’ morphology	desmin +, myogenin +	FOXO1: no rearrangement (split signals in 0% of tumor cells)b	alveolar rhabdomyosarcoma (solid variant)	PAX3 (chr2:222220140:-; end of exon)	FOXO1 (chr13:40560860:-; start of exon)
P26	male, 13 y, primary bone tumor in femur	undifferentiated ‘small blue round cell’ morphology	CD99 + (membranous), NKX2.2 +	EWSR1: no rearrangement (split signals in 12% of tumor cellsc)	Ewing sarcoma	EWSR1 (chr22:29287134:+; end of exon)	ERG (chr21:38392444:-; start of exon)
				FUS: no rearrangement (split signals in 0% of tumor cells)
				CIC: no rearrangement (split signals in 0% of tumor cells)
				BCOR: no rearrangement (split signals in 0% of tumor cells)
P27	female, 42 y, primary tumor in femur	undifferentiated ‘small blue round cell’ morphology	CD99 + (cytoplasmic), SATB2 +	EWSR1: no rearrangement (split signals in 10% of tumor cellsc)	undifferentiated round cell sarcoma; small cell osteosarcoma	EWSR1 (chr22:29282557:+; end of exon)	NFATC2 (chr20:51516955:-; start of exon)
				FUS: no rearrangement (split signals in 0% of tumor cells)
				CIC: no rearrangement (split signals in 0% of tumor cells)
				BCOR: no rearrangement (split signals in 0% of tumor cells)
P28	male, 48 y, primary tumor in femur	undifferentiated ‘small blue round cell’ morphology	CD99 + (cytoplasmic), SATB2 +	EWSR1: no rearrangement (split signals in 12% of tumor cellsc)	undifferentiated round cell sarcoma; small cell osteosarcoma	EWSR1 (chr22:29282557:+; end of exon)	NFATC2 (chr20:51516955:-; start of exon)
				FUS: no rearrangement (split signals in 0% of tumor cells)
				CIC: no rearrangement (split signals in 0% of tumor cells)
				BCOR: no rearrangement (split signals in 0% of tumor cells)
P29	female, 16 y, primary tumor in humerus	undifferentiated ‘small blue round cell’ morphology	CD99 + (membranous), NKX2.2 +	EWSR1: no rearrangement (split signals in 12% of tumor cellsc)	Ewing sarcoma	EWSR1 (chr22:29287134:+; end of exon)	FLI1 (chr11:128805366:+; start of exon)
				FUS: no rearrangement (split signals in 0% of tumor cells)
				CIC: no rearrangement (split signals in 0% of tumor cells)
				BCOR: no rearrangement (split signals in 0% of tumor cells)
aOnly positive immunohistochemistry markers are listed.
bResults are confirmed by two independent FISH analyses, performed at different pathology departments.
cThe cutoff to define EWSR1 rearrangement positivity has been settled at 15%.
