# Supplementary material for: mRNA Capture Sequencing and RT-qPCR for the Detection of Pathognomonic, Novel, and Secondary Fusion Transcripts in FFPE Tissue: A Sarcoma Showcase
Source: Int J Mol Sci. 2022 Sep 20;23(19):11007. doi: 10.3390/ijms231911007 (PMC9569610; doi:10.3390/ijms231911007)
Supplement: Supplementary file 1 [file ijms-23-11007-s001.zip › Table S5.xlsx]

## Sheet: A. pathognomonic fusions
Supplemental table S5. RT-qPCR confirms pathognomonic, novel and secondary fusion transcripts in cohort II. RT-qPCR results (Cq and Tm values) for the confirmed pathognomonic (A.), novel (B.) and secondary (C.) fusion transcripts.
Patient ID	Assay	Sample ID	Cq	Tm1	Tm2
P15	Alu-Sx	18815	20.22	74.95
P15	Alu-Sx	18815	18.93	75.11
NA	Alu-Sx	carrier	24.11	76.84	86.13
NA	Alu-Sx	carrier	24.2	77.1	86.33
P18	Alu-Sx	RNAP00125	16.86	76.86	86.47
P18	Alu-Sx	RNAP00125	16.67	77.6	86.72
P25	Alu-Sx	RNAP00132	16.17	77.01	86.51
P25	Alu-Sx	RNAP00132	16.06	78.26	86.75
P26	Alu-Sx	RNAP00133	17.18
P26	Alu-Sx	RNAP00133	17.22	76.44	86.49
P27	Alu-Sx	RNAP00134	16.92	72.65
P27	Alu-Sx	RNAP00134	16.92	76.34	86.59
P28	Alu-Sx	RNAP00135	16.56	75.54	86.44
P28	Alu-Sx	RNAP00135	16.04	79.7	87.06
P29	Alu-Sx	RNAP00136	17.58	75.54	86.42
P29	Alu-Sx	RNAP00136	17.16	76.03	86.61
NA	Alu-Sx	water	24.15	77.64	86.29
NA	Alu-Sx	water	24.24	78.12	86.64
P15	EWSR1-ERG	18815
P15	EWSR1-ERG	18815		72.6	76.58
NA	EWSR1-ERG	carrier
NA	EWSR1-ERG	carrier		76.02
P26	EWSR1-ERG	RNAP00133	34.69	80.42
P26	EWSR1-ERG	RNAP00133	31.26	76.33	80.67
NA	EWSR1-ERG	synthetic template	21.22	78.68
NA	EWSR1-ERG	synthetic template	21.3	78.69
NA	EWSR1-ERG	water
NA	EWSR1-ERG	water		71.19	75.47
P15	EWSR1-FLI1	18815
P15	EWSR1-FLI1	18815		70.83
NA	EWSR1-FLI1	carrier
NA	EWSR1-FLI1	carrier		73.05	79.3
P29	EWSR1-FLI1	RNAP00136	30.9	81.39
P29	EWSR1-FLI1	RNAP00136	30.65	81.63
NA	EWSR1-FLI1	synthetic template	21.64	79.7
NA	EWSR1-FLI1	synthetic template	21.59	79.71
NA	EWSR1-FLI1	water
NA	EWSR1-FLI1	water		70.88	78.19
P15	EWSR1-NFATC2	18815
P15	EWSR1-NFATC2	18815
NA	EWSR1-NFATC2	carrier
NA	EWSR1-NFATC2	carrier		72.53	78.41
P27	EWSR1-NFATC2	RNAP00134	27.58	78.2
P27	EWSR1-NFATC2	RNAP00134	27.58	78.26
P28	EWSR1-NFATC2	RNAP00135	27.14	78.28
P28	EWSR1-NFATC2	RNAP00135	27.01	77.03	86.75
NA	EWSR1-NFATC2	synthetic template	21.66	80.98
NA	EWSR1-NFATC2	synthetic template	21.64	81
NA	EWSR1-NFATC2	water		72.88	77.93
NA	EWSR1-NFATC2	water		73	79.2
P15	PAX3-FOXO1	18815
P15	PAX3-FOXO1	18815		71.18	75.54
NA	PAX3-FOXO1	carrier		71.2
NA	PAX3-FOXO1	carrier		75.13
P18	PAX3-FOXO1	RNAP00125	28.31	75.77
P18	PAX3-FOXO1	RNAP00125	28.5	75.91
P25	PAX3-FOXO1	RNAP00132	28.05	75.82
P25	PAX3-FOXO1	RNAP00132	28.08	75.84
NA	PAX3-FOXO1	synthetic template	21.68	79.41
NA	PAX3-FOXO1	synthetic template	21.72	79.44
NA	PAX3-FOXO1	water
NA	PAX3-FOXO1	water

## Sheet: B. novel fusions
Patient ID	Assay	Sample ID	Cq	Tm1	Tm2
P15	AC009021.1-RRN3	18815
P15	AC009021.1-RRN3	18815	39	77.86
NA	AC009021.1-RRN3	carrier
NA	AC009021.1-RRN3	carrier
P33	AC009021.1-RRN3	RNAP00152	34.99	77.8
P33	AC009021.1-RRN3	RNAP00152	39	78.25
NA	AC009021.1-RRN3	water
NA	AC009021.1-RRN3	water
P15	Alu-Sx	18815	18.27	75.61
P15	Alu-Sx	18815	18.2	75.96
NA	Alu-Sx	carrier	25.53	75.2
NA	Alu-Sx	carrier	25.51	76.55	85.82
P17	Alu-Sx	RNAP00124	16.73	73.93
P17	Alu-Sx	RNAP00124	16.71	75.63
P19	Alu-Sx	RNAP00126	16.65	75.83
P19	Alu-Sx	RNAP00126	16.29	76.29	86.03
P20	Alu-Sx	RNAP00127	15.05	77.6	86.58
P20	Alu-Sx	RNAP00127	15.06	76.86	86.59
P22	Alu-Sx	RNAP00129	18.08	75.82
P22	Alu-Sx	RNAP00129	18.01	76.27
P23	Alu-Sx	RNAP00130	18.53	75.92
P23	Alu-Sx	RNAP00130	18.45	76.24
P24	Alu-Sx	RNAP00131	20.39	76.02
P24	Alu-Sx	RNAP00131	20.22	76.15
P30	Alu-Sx	RNAP00137	18.56	75.95
P30	Alu-Sx	RNAP00137	18.43	76.06
P32	Alu-Sx	RNAP00139	18.99	75.23
P32	Alu-Sx	RNAP00139	19.15	75.8
P33	Alu-Sx	RNAP00152	17.57	75.68
P33	Alu-Sx	RNAP00152	17.77	75.76
NA	Alu-Sx	water	25.61	75.35
NA	Alu-Sx	water	25.6	76.26	85.1
P15	AP1B1-CHEK2	18815
P15	AP1B1-CHEK2	18815
NA	AP1B1-CHEK2	carrier
NA	AP1B1-CHEK2	carrier
P20	AP1B1-CHEK2	RNAP00127	34.5	88.38
P20	AP1B1-CHEK2	RNAP00127	36.28	88.44
NA	AP1B1-CHEK2	water
NA	AP1B1-CHEK2	water
P15	ATN1-MAML2	18815	32.12	78.53
P15	ATN1-MAML2	18815	32.2	78.55
NA	ATN1-MAML2	carrier	39	75.67
NA	ATN1-MAML2	carrier	39	86.64
P24	ATN1-MAML2	RNAP00131	32.91	77.39
P24	ATN1-MAML2	RNAP00131	33.8	78.23
NA	ATN1-MAML2	water	39
NA	ATN1-MAML2	water
P15	BRD4-LEUTX	18815
P15	BRD4-LEUTX	18815
NA	BRD4-LEUTX	carrier
NA	BRD4-LEUTX	carrier
P23	BRD4-LEUTX	RNAP00130
P23	BRD4-LEUTX	RNAP00130	34.76	86.97
NA	BRD4-LEUTX	water
NA	BRD4-LEUTX	water
P15	COPS3-TOM1L2	18815
P15	COPS3-TOM1L2	18815
NA	COPS3-TOM1L2	carrier
NA	COPS3-TOM1L2	carrier
P17	COPS3-TOM1L2	RNAP00124	32.89	84.3
P17	COPS3-TOM1L2	RNAP00124	32.32	84.38
NA	COPS3-TOM1L2	water
NA	COPS3-TOM1L2	water
P15	GON4L-SMG5	18815
P15	GON4L-SMG5	18815	16.74
NA	GON4L-SMG5	carrier
NA	GON4L-SMG5	carrier
P22	GON4L-SMG5	RNAP00129	35.49	81.49
P22	GON4L-SMG5	RNAP00129	34.42	81.49
NA	GON4L-SMG5	synthetic template	22.28	78.92
NA	GON4L-SMG5	synthetic template	22.26	78.94
NA	GON4L-SMG5	water
NA	GON4L-SMG5	water
P15	HTT-ADD1	18815	22.17
P15	HTT-ADD1	18815
NA	HTT-ADD1	carrier
NA	HTT-ADD1	carrier
P17	HTT-ADD1	RNAP00124	33.5	80.79
P17	HTT-ADD1	RNAP00124	34.33	80.39
NA	HTT-ADD1	synthetic template	22.07	80.14
NA	HTT-ADD1	synthetic template	22.05	80.13
NA	HTT-ADD1	water
NA	HTT-ADD1	water
P15	IGK@-BAGE2	18815
P15	IGK@-BAGE2	18815
NA	IGK@-BAGE2	carrier
NA	IGK@-BAGE2	carrier
P20	IGK@-BAGE2	RNAP00127	30.46	82.19
P20	IGK@-BAGE2	RNAP00127	30.43	82.21
NA	IGK@-BAGE2	water
NA	IGK@-BAGE2	water
P15	MEST-RGS22	18815
P15	MEST-RGS22	18815
NA	MEST-RGS22	carrier
NA	MEST-RGS22	carrier
P32	MEST-RGS22	RNAP00139
P32	MEST-RGS22	RNAP00139
NA	MEST-RGS22	water
NA	MEST-RGS22	water
P15	NCOA1-DTNB	18815
P15	NCOA1-DTNB	18815
NA	NCOA1-DTNB	carrier
NA	NCOA1-DTNB	carrier
P17	NCOA1-DTNB	RNAP00124	31.52	80.71
P17	NCOA1-DTNB	RNAP00124	30.98	80.74
NA	NCOA1-DTNB	water
NA	NCOA1-DTNB	water
P15	NCOA3-TBP	18815
P15	NCOA3-TBP	18815
NA	NCOA3-TBP	carrier
NA	NCOA3-TBP	carrier
P30	NCOA3-TBP	RNAP00137
P30	NCOA3-TBP	RNAP00137
NA	NCOA3-TBP	water
NA	NCOA3-TBP	water
P15	PITPNC1-CACNG4	18815
P15	PITPNC1-CACNG4	18815
NA	PITPNC1-CACNG4	carrier
NA	PITPNC1-CACNG4	carrier
P20	PITPNC1-CACNG4	RNAP00127	30.8	84.48
P20	PITPNC1-CACNG4	RNAP00127	31.73	84.74
NA	PITPNC1-CACNG4	water
NA	PITPNC1-CACNG4	water
P15	PLAA-MOB3B	18815
P15	PLAA-MOB3B	18815
NA	PLAA-MOB3B	carrier
NA	PLAA-MOB3B	carrier
P20	PLAA-MOB3B	RNAP00127	33.02	80.59
P20	PLAA-MOB3B	RNAP00127	32.49	80.68
NA	PLAA-MOB3B	water
NA	PLAA-MOB3B	water
P15	PTPRG-PPP4R2	18815
P15	PTPRG-PPP4R2	18815
NA	PTPRG-PPP4R2	carrier	27.55
NA	PTPRG-PPP4R2	carrier
P20	PTPRG-PPP4R2	RNAP00127	33.33	82.37
P20	PTPRG-PPP4R2	RNAP00127	33.43	82.47
NA	PTPRG-PPP4R2	water
NA	PTPRG-PPP4R2	water	39	69.45
P15	TBP-NCOA3	18815
P15	TBP-NCOA3	18815
NA	TBP-NCOA3	carrier
NA	TBP-NCOA3	carrier
P30	TBP-NCOA3	RNAP00137
P30	TBP-NCOA3	RNAP00137
NA	TBP-NCOA3	water
NA	TBP-NCOA3	water
P15	WWTR1-LINC01986	18815
P15	WWTR1-LINC01986	18815
NA	WWTR1-LINC01986	carrier
NA	WWTR1-LINC01986	carrier
P19	WWTR1-LINC01986	RNAP00126	33.72	82.38
P19	WWTR1-LINC01986	RNAP00126	34.62	82.39
NA	WWTR1-LINC01986	water
NA	WWTR1-LINC01986	water
P15	AC138409.2-NAIP	18815
P15	AC138409.2-NAIP	18815	37.51	79.57
P19	AC138409.2-NAIP	RNAP00126	39	80.01
P19	AC138409.2-NAIP	RNAP00126	31.72	79.81
NA	AC138409.2-NAIP	carrier
NA	AC138409.2-NAIP	carrier
NA	AC138409.2-NAIP	water
NA	AC138409.2-NAIP	water
P19	NLRP2-RPL36A	RNAP00126	24.61	78.72
P19	NLRP2-RPL36A	RNAP00126	24.5	78.7
P15	NLRP2-RPL36A	18815	28.17	78.64
P15	NLRP2-RPL36A	18815	28.26	78.66
NA	NLRP2-RPL36A	carrier
NA	NLRP2-RPL36A	carrier
NA	NLRP2-RPL36A	water
NA	NLRP2-RPL36A	water
NA	NLRP2-RPL36A	synthetic template	22.18	80.2
NA	NLRP2-RPL36A	synthetic template	22.09	80.2
P19	RPL36A-NLRP2	RNAP00126	24.44	80.26
P19	RPL36A-NLRP2	RNAP00126	24.13	80.15
P15	RPL36A-NLRP2	18815	28.75	80.18
P15	RPL36A-NLRP2	18815	28.25	80.14
NA	RPL36A-NLRP2	carrier
NA	RPL36A-NLRP2	carrier
NA	RPL36A-NLRP2	water
NA	RPL36A-NLRP2	water
NA	RPL36A-NLRP2	synthetic template	22.1	77.63
NA	RPL36A-NLRP2	synthetic template	22.13	77.63
P20	WDR74-ACTB	RNAP00127
P20	WDR74-ACTB	RNAP00127
P15	WDR74-ACTB	18815	22
P15	WDR74-ACTB	18815
NA	WDR74-ACTB	carrier
NA	WDR74-ACTB	carrier
NA	WDR74-ACTB	water	28
NA	WDR74-ACTB	water
NA	WDR74-ACTB	synthetic template	21.78	77.42
NA	WDR74-ACTB	synthetic template	21.8	77.49

## Sheet: C. secondary fusions
Patient ID	Assay	Sample ID	Cq	Tm1	Tm2
P15	Alu-Sx	18815	20.22	74.95
P15	Alu-Sx	18815	18.93	75.11
NA	Alu-Sx	carrier	24.2	77.1	86.33
NA	Alu-Sx	carrier	24.11	76.84	86.13
P18	Alu-Sx	RNAP00125	16.86	76.86	86.47
P18	Alu-Sx	RNAP00125	16.67	77.6	86.72
P19	Alu-Sx	RNAP00126	16.65	77.53	86.71
P19	Alu-Sx	RNAP00126	16.58	77.22	86.64
P25	Alu-Sx	RNAP00132	16.06	78.26	86.75
P25	Alu-Sx	RNAP00132	16.17	77.01	86.51
P26	Alu-Sx	RNAP00133	17.22	76.44	86.49
P26	Alu-Sx	RNAP00133	17.18
P27	Alu-Sx	RNAP00134	16.92	72.65
P27	Alu-Sx	RNAP00134	16.92	76.34	86.59
P28	Alu-Sx	RNAP00135	16.04	79.7	87.06
P28	Alu-Sx	RNAP00135	16.56	75.54	86.44
P29	Alu-Sx	RNAP00136	17.58	75.54	86.42
P29	Alu-Sx	RNAP00136	17.16	76.03	86.61
NA	Alu-Sx	water	24.24	78.12	86.64
NA	Alu-Sx	water	24.15	77.64	86.29
P15	COPS4-TBC1D9	18815
P15	COPS4-TBC1D9	18815
NA	COPS4-TBC1D9	carrier
NA	COPS4-TBC1D9	carrier
NA	COPS4-TBC1D9	synthetic template	21.57	79.68
NA	COPS4-TBC1D9	synthetic template	21.55	79.71
P26	COPS4-TBC1D9	RNAP00133
P26	COPS4-TBC1D9	RNAP00133
P27	COPS4-TBC1D9	RNAP00134	29.96	80.36
P27	COPS4-TBC1D9	RNAP00134	29.67	80.45
P28	COPS4-TBC1D9	RNAP00135	29.26	80.46
P28	COPS4-TBC1D9	RNAP00135	29.56	80.48
NA	COPS4-TBC1D9	water
NA	COPS4-TBC1D9	water
P15	PICALM-SYTL2	18815
P15	PICALM-SYTL2	18815
NA	PICALM-SYTL2	carrier
NA	PICALM-SYTL2	carrier
NA	PICALM-SYTL2	synthetic template	21.59	80.89
NA	PICALM-SYTL2	synthetic template	21.69	80.91
P26	PICALM-SYTL2	RNAP00133	35.56	81.5
P26	PICALM-SYTL2	RNAP00133
P27	PICALM-SYTL2	RNAP00134	34.72	81.15
P27	PICALM-SYTL2	RNAP00134	35.55	81.27
P28	PICALM-SYTL2	RNAP00135	33.65	81.09
P28	PICALM-SYTL2	RNAP00135	34.64	81.22
NA	PICALM-SYTL2	water
NA	PICALM-SYTL2	water
P15	SMG6-VPS53	18815
P15	SMG6-VPS53	18815
NA	SMG6-VPS53	carrier
NA	SMG6-VPS53	carrier
NA	SMG6-VPS53	synthetic template	21.58	79.29
NA	SMG6-VPS53	synthetic template	21.55	79.32
P26	SMG6-VPS53	RNAP00133
P26	SMG6-VPS53	RNAP00133
P27	SMG6-VPS53	RNAP00134	27.15	79.54
P27	SMG6-VPS53	RNAP00134	27.15	79.64
P28	SMG6-VPS53	RNAP00135	27.71	79.58
P28	SMG6-VPS53	RNAP00135	27.67	79.64
NA	SMG6-VPS53	water
NA	SMG6-VPS53	water
P15	UBE2F-ALS2	18815	35.63	78.54
P15	UBE2F-ALS2	18815		70.51	76.05
NA	UBE2F-ALS2	carrier
NA	UBE2F-ALS2	carrier		71.79
NA	UBE2F-ALS2	synthetic template	21.45	78.34
NA	UBE2F-ALS2	synthetic template	21.52	78.3
P26	UBE2F-ALS2	RNAP00133
P26	UBE2F-ALS2	RNAP00133	35.52	78.5
P27	UBE2F-ALS2	RNAP00134	29.62	75.37
P27	UBE2F-ALS2	RNAP00134	30.1	75.47
P28	UBE2F-ALS2	RNAP00135	30.3	75.45
P28	UBE2F-ALS2	RNAP00135	30.18	75.42
NA	UBE2F-ALS2	water
NA	UBE2F-ALS2	water
P15	AC245595.1-IGK@	18815	30.54	85.01
P15	AC245595.1-IGK@	18815	30.75	84.23
NA	AC245595.1-IGK@	carrier
NA	AC245595.1-IGK@	carrier
NA	AC245595.1-IGK@	synthetic template	21.64	81.41
NA	AC245595.1-IGK@	synthetic template	22.57	81.36
P18	AC245595.1-IGK@	RNAP00125	25.61	85.75
P18	AC245595.1-IGK@	RNAP00125	25.56
P19	AC245595.1-IGK@	RNAP00126	26.76	85.69
P19	AC245595.1-IGK@	RNAP00126	26.69	85.69
P25	AC245595.1-IGK@	RNAP00132	24.83	85.68
P25	AC245595.1-IGK@	RNAP00132	24.91	85.53
NA	AC245595.1-IGK@	water	39	75.05	86.14
NA	AC245595.1-IGK@	water
P15	ELMO1-AOAH	18815	35.71	79.65
P15	ELMO1-AOAH	18815	35.95	77.74
NA	ELMO1-AOAH	carrier	37.09	78.87
NA	ELMO1-AOAH	carrier		73.53
NA	ELMO1-AOAH	synthetic template	21.65	79.44
NA	ELMO1-AOAH	synthetic template	21.66	79.49
P18	ELMO1-AOAH	RNAP00125	36.86	77.56
P18	ELMO1-AOAH	RNAP00125
P25	ELMO1-AOAH	RNAP00132	33.04	77.45	85.37
P25	ELMO1-AOAH	RNAP00132	33.49	77.37	85.37
NA	ELMO1-AOAH	water		70.28	76.9
NA	ELMO1-AOAH	water
