# Supplementary material for: mRNA Capture Sequencing and RT-qPCR for the Detection of Pathognomonic, Novel, and Secondary Fusion Transcripts in FFPE Tissue: A Sarcoma Showcase
Source: Int J Mol Sci. 2022 Sep 20;23(19):11007. doi: 10.3390/ijms231911007 (PMC9569610; doi:10.3390/ijms231911007)
Supplement: Supplementary file 1 [file ijms-23-11007-s001.zip › Table S6.xlsx]

## Sheet: RT-qPCR assays
Supplemental table S6. RT-qPCR assays were designed for 20 fusion transcripts identified by mRNA capture sequencing. For each of the selected fusion transcripts of cohort II, the forward and reverse primer are listed, as well as the matching 60-mer synthetic oligonucleotide template. Also the reference qPCR assays are listed.
Fusion transcript	Forward primer	Reverse primer	60-mer synthethic oligonucleotide	Design
AC009021.1-RRN3	TGAACCGTGCACTTCAAA	AGAATTTCATGCCTCAAGGT	TGAACCGTGCACTTCAAAACTGACTGACTGACTGACTGACACCTTGAGGCATGAAATTCT	primerXL
AC138409.2-NAIP	TTGGAGAGCTCATCTGGAAT	GTTATGTCAACAAATCCCTTGT	TTGGAGAGCTCATCTGGAATACTGACTGACTGACTGACACAAGGGATTTGTTGACATAAC	primerXL
AC245595.1-IGK@	ACTCCCCAGCTGTGAAAG	CAGCTCTATGGAGGCCTG	ACTCCCCAGCTGTGAAAGACTGACTGACTGACTGACTGACTGCAGGCCTCCATAGAGCTG	Shiny app
AP1B1-CHEK2	GAATCTGGACTCCCTGGAT	AATTTCTATTTCTGTTTCAACATT	GAATCTGGACTCCCTGGATACTGACTGACTGACTGAAATGTTGAAACAGAAATAGAAATT	primerXL
ATN1-MAML2	TCTCAACACATCACCATCAC	AATTGAACTCTGCTGTTGCT	TCTCAACACATCACCATCACACTGACTGACTGACTGACTGAGCAACAGCAGAGTTCAATT	primerXL
BRD4-LEUTX	TGAGAAAGTTGATGTGATTGC	TGTAGCTTTGAAGCCAGTTT	TGAGAAAGTTGATGTGATTGCACTGACTGACTGACTGACTAAACTGGCTTCAAAGCTACA	primerXL
COPS3-TOM1L2	TCCTTGCGAAGAACTTATCC	GCTCGAATGGCATCCTTTG	TCCTTGCGAAGAACTTATCCACTGACTGACTGACTGACTGACAAAGGATGCCATTCGAGC	primerXL
COPS4-TBC1D9	AGCTCATGAATTCGAGCG	TTGTTGTATTCTGCAATGATGC	AGCTCATGAATTCGAGCGACTGACTGACTGACTGACTGGCATCATTGCAGAATACAACAA	Shiny app
ELMO1-AOAH	GAACTTCATCGCTCCTGAC	ATAGCAGGTGGTTTTCAAGAA	GAACTTCATCGCTCCTGACACTGACTGACTGACTGACTGTTCTTGAAAACCACCTGCTAT	Shiny app
EWSR1-ERG	GTCAATATAGCCAACAGAGCA	GGGGGGCTCATATGGTAA	GTCAATATAGCCAACAGAGCAACTGACTGACTGACTGACTGATTACCATATGAGCCCCCC	Shiny app
EWSR1-FLI1	GTCAATATAGCCAACAGAGCA	AGCTCCTCTTCTGACTGAG	GTCAATATAGCCAACAGAGCAACTGACTGACTGACTGACTGCTCAGTCAGAAGAGGAGCT	Shiny app
EWSR1-NFATC2	CACCTCCATCCTACCCTC	GATGCAGTCACTGGGATG	CACCTCCATCCTACCCTCACTGACTGACTGACTGACTGACTGCATCCCAGTGACTGCATC	Shiny app
GON4L-SMG5	TGATGAGGACTGGAAGATGT	ATGTCTCTCATGAGCCTGTT	TGATGAGGACTGGAAGATGTACTGACTGACTGACTGACTGAACAGGCTCATGAGAGACAT	primerXL
GON4L-SMG5	CTTATGAATGATGATGTGGGGA	ATGTCTCTCATGAGCCTGTT	CTTATGAATGATGATGTGGGGAACTGACTGACTGACTGACAACAGGCTCATGAGAGACAT	Shiny app
HTT-ADD1	GGTTTGATGTCCTCCAGAAA	AAGGAGTAACCTGTGACACT	GGTTTGATGTCCTCCAGAAAACTGACTGACTGACTGACTGAGTGTCACAGGTTACTCCTT	primerXL
HTT-ADD1	GACAAACCTCACGAGTGT	GTATCGATAAGGGTAGCCAG	GACAAACCTCACGAGTGTACTGACTGACTGACTGACTGACCTGGCTACCCTTATCGATAC	Shiny app
IGK@-BAGE2	CAAGGAGCAGAAGGAAGATT	GACAATTTGTGCTACAAGTGA	CAAGGAGCAGAAGGAAGATTACTGACTGACTGACTGACTTCACTTGTAGCACAAATTGTC	primerXL
MEST-RGS22	CTCACACGACTGATGAACTT	AGGCTTAGGAATTCATTAAAGTAG	CTCACACGACTGATGAACTTACTGACTGACTGACTGCTACTTTAATGAATTCCTAAGCCT	primerXL
MEST-RGS22	CTCACACGACTGATGAACTT	AGTAGTCTACAAGGAAATCATCTG	CTCACACGACTGATGAACTTACTGACTGACTGACTGCAGATGATTTCCTTGTAGACTACT	Shiny app
NCOA1-DTNB	AGTGGCAAAGATGAAACTGA	CAGCTTCTTTGCAGGAGATT	AGTGGCAAAGATGAAACTGAACTGACTGACTGACTGACTGAATCTCCTGCAAAGAAGCTG	primerXL
NCOA3-TBP	CAGAGAGCTGCTAAGTCATC	AGTTGTGAGAGTCTGTGAGT	CAGAGAGCTGCTAAGTCATCACTGACTGACTGACTGACTGACTCACAGACTCTCACAACT	primerXL
NCOA3-TBP	GGCTATGATGATGCAGCA	TGCTGTTGCTGTTGCT	GGCTATGATGATGCAGCAACTGACTGACTGACTGACTGACTGACAGCAACAGCAACAGCA	Shiny app
NLRP2-RPL36A	AGTATCTGATCACGACCTTCT	ATAGCCAGCATTCTCTTAGAT	AGTATCTGATCACGACCTTCTACTGACTGACTGACTGACATCTAAGAGAATGCTGGCTAT	primerXL
NLRP2-RPL36A	GGCAGACTAAGCCGATTT	CACTCAAGCCTTAGCACA	GGCAGACTAAGCCGATTTACTGACTGACTGACTGACTGACTGTGTGCTAAGGCTTGAGTG	Shiny app
PAX3-FOXO1	CAATGGCCTCTCACCTCA	TGTAGGGACAGATTATGACGA	CAATGGCCTCTCACCTCAACTGACTGACTGACTGACTGATCGTCATAATCTGTCCCTACA	Shiny app
PICALM-SYTL2	ATGAGACCTCCAAACCCC	AGCATCAGAGCATCACCT	ATGAGACCTCCAAACCCCACTGACTGACTGACTGACTGACTGAGGTGATGCTCTGATGCT	Shiny app
PITPNC1-CACNG4	CTTTGAGGACCCTCACCAT	CGTGGTCGTAGTCATTGTC	CTTTGAGGACCCTCACCATACTGACTGACTGACTGACTGACGACAATGACTACGACCACG	primerXL
PLAA-MOB3B	GGAATAGTGCCTACCGATCA	GTGGAGCATTAGTGACACAT	GGAATAGTGCCTACCGATCAACTGACTGACTGACTGACTGATGTGTCACTAATGCTCCAC	primerXL
PTPRG-PPP4R2	GTTCCGTGCTCCATTATGTC	TTCTCCAGTCTTGGCTACAT	GTTCCGTGCTCCATTATGTCACTGACTGACTGACTGACTGATGTAGCCAAGACTGGAGAA	primerXL
RPL36A-NLRP2	GAAGCAGAGTGGCTATGG	AGGATTTCAAAGCTGCTTACT	GAAGCAGAGTGGCTATGGACTGACTGACTGACTGACTGAAGTAAGCAGCTTTGAAATCCT	primerXL
RPL36A-NLRP2	GAAGCAGAGTGGCTATGG	TTAGCACAATCTTCTTTGTAGTTTTA	GAAGCAGAGTGGCTATGGACTGACTGACTGACTGTAAAACTACAAAGAAGATTGTGCTAA	Shiny app
SMG6-VPS53	GTGGAGAAAACCTCGGATAA	ATCTGCTCGATCTAGAGGG	GTGGAGAAAACCTCGGATAAACTGACTGACTGACTGACTGACCCTCTAGATCGAGCAGAT	Shiny app
TBP-NCOA3	CAGCCTATTCAGAACACCAA	GGGAAGCAGTCACATTAGG	CAGCCTATTCAGAACACCAAACTGACTGACTGACTGACTGACCTAATGTGACTGCTTCCC	primerXL
TBP-NCOA3	ACAACAGCAGCAGCAG	GCTGCTGCTGCTGTT	ACAACAGCAGCAGCAGACTGACTGACTGACTGACTGACTGACTGAAACAGCAGCAGCAGC	Shiny app
UBE2F-ALS2	CTGTGAGAGACAAATTGCTTG	CCATTTGGCATAGTCAGTGT	CTGTGAGAGACAAATTGCTTGACTGACTGACTGACTGACTACACTGACTATGCCAAATGG	Shiny app
WDR74-ACTB	CGACGGTGGAAGTTGATAA	CAAGGGACTTCCTGTAACAA	CGACGGTGGAAGTTGATAAACTGACTGACTGACTGACTGATTGTTACAGGAAGTCCCTTG	primerXL
WDR74-ACTB	GGAAGTTGATAACAAGGAAGC	TCCAGTTTTTAAATCCTGAGTCA	GGAAGTTGATAACAAGGAAGCACTGACTGACTGACTGTGACTCAGGATTTAAAAACTGGA	Shiny app
WWTR1-LINC01986	CAGTATCCCAGCCAAATCTC	ACTTCTGTTCTGGTGGTTTC	CAGTATCCCAGCCAAATCTCACTGACTGACTGACTGACTGGAAACCACCAGAACAGAAGT	primerXL
Alu-Sq	CATGGTGAAACCCCGTCTCTA	GCCTCAGCCTCCCGAGTAG	reference assay
Alu-Sx	TGGTGAAACCCCGTCTCTACTAA	CCTCAGCCTCCCGAGTAGCT	reference assay
Alu-J	CAACATAGTGAAACCCCGTCTCT	GCCTCAGCCTCCCGAGTAG	reference assay
